# Supplementary material for: COVID-19 and Psychosocial Well-Being: Did COVID-19 Worsen U.S. Frontline Healthcare Workers’ Burnout, Anxiety, and Depression?
Source: Int J Environ Res Public Health. 2023 Mar 1;20(5):4414. doi: 10.3390/ijerph20054414 (PMC10002248; doi:10.3390/ijerph20054414)
Supplement: Supplementary file 1 [file ijerph-20-04414-s001.zip]

Archive with 1 entries (1 files):
- ijerph-2207348-supplementary.pdf
